# Supplementary material for: Spatiotemporal Regulation of Ligand Trafficking and TLR9 Activation by PIEZO1 in Human Plasmacytoid Dendritic Cells
Source: Research (Wash D C). 2026 Jan 22;9:1067. doi: 10.34133/research.1067 (PMC12824097; doi:10.34133/research.1067)
Supplement: Supplementary 1 — Tables S1 and S2 Figs. S1 to S6 Movies S1 to S7 [file research.1067.f1.zip]

Archive with 8 entries (8 files):
- Pattanayak et al Supplementary file_05112025.pdf
- Supplementary video 1_051125.mp4
- Supplementary video 2_051125.avi
- Supplementary video 3_051125.avi
- Supplementary video 4_051125.avi
- Supplementary video 5_051125.avi
- Supplementary video 6_051125.avi
- Supplementary video 7_051125.avi
